# Supplementary material for: BcMYB111 Responds to BcCBF2 and Induces Flavonol Biosynthesis to Enhance Tolerance under Cold Stress in Non-Heading Chinese Cabbage
Source: Int J Mol Sci. 2023 May 12;24(10):8670. doi: 10.3390/ijms24108670 (PMC10217907; doi:10.3390/ijms24108670)
Supplement: Supplementary file 1 [file ijms-24-08670-s001.zip]

Archive with 3 entries (3 files):
- Supplementary Figure.pdf
- Supplementary Table S1.pdf
- Supplementary Table S2.pdf
